# Supplementary material for: How conformity can lead to polarised social behaviour
Source: PLoS Comput Biol. 2021 Oct 20;17(10):e1009530. doi: 10.1371/journal.pcbi.1009530 (PMC8559952; doi:10.1371/journal.pcbi.1009530)
Supplement: S1 File — An.xlsx file containing all the allocations used in the task: osf.io/y8v63. (XLSX) [file pcbi.1009530.s002.xlsx]

## Sheet: all allocations
self	other	col
40	100	prosocial agent (taken from baseline trials)
41	100	first repetition (computer, individual, group)
42	100	second repetition (computer, individual, group)
43	100	antisocial agent (taken from baseline trials)
44	100	prosocial agent (taken from baseline trials)
45	100	first repetition (computer, individual, group)
46	100	antisocial agent (taken from baseline trials)
47	100	second repetition (computer, individual, group)
48	100	prosocial agent (taken from baseline trials)
49	100	antisocial agent (taken from baseline trials)
50	100	first repetition (computer, individual, group)
51	100	second repetition (computer, individual, group)
52	100	antisocial agent (taken from baseline trials)
53	100	prosocial agent (taken from baseline trials)
54	100	first repetition (computer, individual, group)
55	100	second repetition (computer, individual, group)
56	100	antisocial agent (taken from baseline trials)
57	100	prosocial agent (taken from baseline trials)
58	100	second repetition (computer, individual, group)
59	100	first repetition (computer, individual, group)
60	100	prosocial agent (taken from baseline trials)
36	99	antisocial agent (taken from baseline trials)
37	99	second repetition (computer, individual, group)
38	99	first repetition (computer, individual, group)
39	99	prosocial agent (taken from baseline trials)
40	99	second repetition (computer, individual, group)
41	99	antisocial agent (taken from baseline trials)
42	99	first repetition (computer, individual, group)
43	99	prosocial agent (taken from baseline trials)
44	99	second repetition (computer, individual, group)
45	99	first repetition (computer, individual, group)
46	99	antisocial agent (taken from baseline trials)
47	99	second repetition (computer, individual, group)
48	99	prosocial agent (taken from baseline trials)
49	99	first repetition (computer, individual, group)
50	99	antisocial agent (taken from baseline trials)
51	99	second repetition (computer, individual, group)
52	99	prosocial agent (taken from baseline trials)
53	99	antisocial agent (taken from baseline trials)
54	99	first repetition (computer, individual, group)
55	99	second repetition (computer, individual, group)
56	99	antisocial agent (taken from baseline trials)
57	99	prosocial agent (taken from baseline trials)
58	99	first repetition (computer, individual, group)
59	99	antisocial agent (taken from baseline trials)
60	99	second repetition (computer, individual, group)
61	99	prosocial agent (taken from baseline trials)
62	99	first repetition (computer, individual, group)
63	99	antisocial agent (taken from baseline trials)
64	99	second repetition (computer, individual, group)
33	98	first repetition (computer, individual, group)
34	98	prosocial agent (taken from baseline trials)
35	98	second repetition (computer, individual, group)
36	98	antisocial agent (taken from baseline trials)
37	98	first repetition (computer, individual, group)
38	98	prosocial agent (taken from baseline trials)
39	98	second repetition (computer, individual, group)
40	98	first repetition (computer, individual, group)
60	98	antisocial agent (taken from baseline trials)
61	98	prosocial agent (taken from baseline trials)
62	98	second repetition (computer, individual, group)
63	98	first repetition (computer, individual, group)
64	98	prosocial agent (taken from baseline trials)
65	98	antisocial agent (taken from baseline trials)
66	98	first repetition (computer, individual, group)
67	98	second repetition (computer, individual, group)
31	97	prosocial agent (taken from baseline trials)
32	97	antisocial agent (taken from baseline trials)
33	97	first repetition (computer, individual, group)
34	97	second repetition (computer, individual, group)
35	97	antisocial agent (taken from baseline trials)
36	97	prosocial agent (taken from baseline trials)
64	97	first repetition (computer, individual, group)
65	97	antisocial agent (taken from baseline trials)
66	97	second repetition (computer, individual, group)
67	97	prosocial agent (taken from baseline trials)
68	97	antisocial agent (taken from baseline trials)
69	97	first repetition (computer, individual, group)
31	96	second repetition (computer, individual, group)
32	96	prosocial agent (taken from baseline trials)
33	96	antisocial agent (taken from baseline trials)
67	96	first repetition (computer, individual, group)
68	96	prosocial agent (taken from baseline trials)
69	96	second repetition (computer, individual, group)
70	96	first repetition (computer, individual, group)
71	96	antisocial agent (taken from baseline trials)
72	96	prosocial agent (taken from baseline trials)
70	95	second repetition (computer, individual, group)
71	95	first repetition (computer, individual, group)
72	95	prosocial agent (taken from baseline trials)
73	95	antisocial agent (taken from baseline trials)
74	95	second repetition (computer, individual, group)
72	94	first repetition (computer, individual, group)
73	94	prosocial agent (taken from baseline trials)
74	94	second repetition (computer, individual, group)
75	94	antisocial agent (taken from baseline trials)
74	93	prosocial agent (taken from baseline trials)
75	93	first repetition (computer, individual, group)
76	93	second repetition (computer, individual, group)
77	93	antisocial agent (taken from baseline trials)
76	92	prosocial agent (taken from baseline trials)
77	92	first repetition (computer, individual, group)
78	92	antisocial agent (taken from baseline trials)
77	91	second repetition (computer, individual, group)
78	91	prosocial agent (taken from baseline trials)
79	91	antisocial agent (taken from baseline trials)
80	91	first repetition (computer, individual, group)
79	90	second repetition (computer, individual, group)
80	90	antisocial agent (taken from baseline trials)
81	90	prosocial agent (taken from baseline trials)
80	89	first repetition (computer, individual, group)
81	89	second repetition (computer, individual, group)
82	89	antisocial agent (taken from baseline trials)
81	88	prosocial agent (taken from baseline trials)
82	88	second repetition (computer, individual, group)
83	88	first repetition (computer, individual, group)
84	88	prosocial agent (taken from baseline trials)
83	87	antisocial agent (taken from baseline trials)
84	87	second repetition (computer, individual, group)
85	87	first repetition (computer, individual, group)
84	86	prosocial agent (taken from baseline trials)
85	86	second repetition (computer, individual, group)
86	86	antisocial agent (taken from baseline trials)
85	85	first repetition (computer, individual, group)
86	85	prosocial agent (taken from baseline trials)
87	85	second repetition (computer, individual, group)
86	84	first repetition (computer, individual, group)
87	84	antisocial agent (taken from baseline trials)
88	84	second repetition (computer, individual, group)
87	83	prosocial agent (taken from baseline trials)
88	83	first repetition (computer, individual, group)
88	82	antisocial agent (taken from baseline trials)
89	82	second repetition (computer, individual, group)
88	81	prosocial agent (taken from baseline trials)
89	81	antisocial agent (taken from baseline trials)
90	81	first repetition (computer, individual, group)
89	80	second repetition (computer, individual, group)
90	80	antisocial agent (taken from baseline trials)
91	80	prosocial agent (taken from baseline trials)
90	79	first repetition (computer, individual, group)
91	79	antisocial agent (taken from baseline trials)
91	78	second repetition (computer, individual, group)
92	78	prosocial agent (taken from baseline trials)
91	77	first repetition (computer, individual, group)
92	77	antisocial agent (taken from baseline trials)
93	77	second repetition (computer, individual, group)
92	76	first repetition (computer, individual, group)
93	76	prosocial agent (taken from baseline trials)
93	75	second repetition (computer, individual, group)
94	75	antisocial agent (taken from baseline trials)
93	74	first repetition (computer, individual, group)
94	74	prosocial agent (taken from baseline trials)
95	74	second repetition (computer, individual, group)
94	73	first repetition (computer, individual, group)
95	73	antisocial agent (taken from baseline trials)
94	72	prosocial agent (taken from baseline trials)
95	72	second repetition (computer, individual, group)
96	72	first repetition (computer, individual, group)
95	71	prosocial agent (taken from baseline trials)
96	71	antisocial agent (taken from baseline trials)
95	70	first repetition (computer, individual, group)
96	70	second repetition (computer, individual, group)
96	69	prosocial agent (taken from baseline trials)
97	69	antisocial agent (taken from baseline trials)
96	68	first repetition (computer, individual, group)
97	68	second repetition (computer, individual, group)
96	67	antisocial agent (taken from baseline trials)
97	67	prosocial agent (taken from baseline trials)
98	67	first repetition (computer, individual, group)
97	66	antisocial agent (taken from baseline trials)
98	66	second repetition (computer, individual, group)
97	65	prosocial agent (taken from baseline trials)
98	65	antisocial agent (taken from baseline trials)
97	64	first repetition (computer, individual, group)
98	64	second repetition (computer, individual, group)
99	64	prosocial agent (taken from baseline trials)
98	63	antisocial agent (taken from baseline trials)
99	63	first repetition (computer, individual, group)
98	62	prosocial agent (taken from baseline trials)
99	62	second repetition (computer, individual, group)
98	61	first repetition (computer, individual, group)
99	61	antisocial agent (taken from baseline trials)
98	60	prosocial agent (taken from baseline trials)
99	60	second repetition (computer, individual, group)
100	60	first repetition (computer, individual, group)
99	59	prosocial agent (taken from baseline trials)
100	59	antisocial agent (taken from baseline trials)
99	58	second repetition (computer, individual, group)
100	58	first repetition (computer, individual, group)
99	57	prosocial agent (taken from baseline trials)
100	57	second repetition (computer, individual, group)
99	56	antisocial agent (taken from baseline trials)
100	56	prosocial agent (taken from baseline trials)
99	55	first repetition (computer, individual, group)
100	55	second repetition (computer, individual, group)
99	54	antisocial agent (taken from baseline trials)
100	54	prosocial agent (taken from baseline trials)
99	53	first repetition (computer, individual, group)
100	53	antisocial agent (taken from baseline trials)
99	52	second repetition (computer, individual, group)
100	52	prosocial agent (taken from baseline trials)
99	51	antisocial agent (taken from baseline trials)
100	51	first repetition (computer, individual, group)
99	49	second repetition (computer, individual, group)
100	49	antisocial agent (taken from baseline trials)
99	48	prosocial agent (taken from baseline trials)
100	48	first repetition (computer, individual, group)
99	47	second repetition (computer, individual, group)
100	47	antisocial agent (taken from baseline trials)
99	46	prosocial agent (taken from baseline trials)
100	46	second repetition (computer, individual, group)
99	45	first repetition (computer, individual, group)
100	45	prosocial agent (taken from baseline trials)
99	44	antisocial agent (taken from baseline trials)
100	44	second repetition (computer, individual, group)
99	43	first repetition (computer, individual, group)
100	43	prosocial agent (taken from baseline trials)
99	42	second repetition (computer, individual, group)
100	42	antisocial agent (taken from baseline trials)
99	41	first repetition (computer, individual, group)
100	41	prosocial agent (taken from baseline trials)
98	40	second repetition (computer, individual, group)
99	40	first repetition (computer, individual, group)
100	40	antisocial agent (taken from baseline trials)
98	39	second repetition (computer, individual, group)
99	39	prosocial agent (taken from baseline trials)
98	38	first repetition (computer, individual, group)
99	38	antisocial agent (taken from baseline trials)
98	37	second repetition (computer, individual, group)
99	37	prosocial agent (taken from baseline trials)
97	36	antisocial agent (taken from baseline trials)
98	36	first repetition (computer, individual, group)
99	36	second repetition (computer, individual, group)
97	35	antisocial agent (taken from baseline trials)
98	35	prosocial agent (taken from baseline trials)
97	34	first repetition (computer, individual, group)
98	34	antisocial agent (taken from baseline trials)
96	33	second repetition (computer, individual, group)
97	33	prosocial agent (taken from baseline trials)
98	33	first repetition (computer, individual, group)
96	32	antisocial agent (taken from baseline trials)
97	32	second repetition (computer, individual, group)
96	31	first repetition (computer, individual, group)
97	31	prosocial agent (taken from baseline trials)
95	30	second repetition (computer, individual, group)
96	30	antisocial agent (taken from baseline trials)
95	29	first repetition (computer, individual, group)
96	29	prosocial agent (taken from baseline trials)
94	28	second repetition (computer, individual, group)
95	28	first repetition (computer, individual, group)
96	28	antisocial agent (taken from baseline trials)
94	27	prosocial agent (taken from baseline trials)
95	27	second repetition (computer, individual, group)
93	26	first repetition (computer, individual, group)
94	26	prosocial agent (taken from baseline trials)
95	26	antisocial agent (taken from baseline trials)
93	25	first repetition (computer, individual, group)
94	25	second repetition (computer, individual, group)
92	24	prosocial agent (taken from baseline trials)
93	24	antisocial agent (taken from baseline trials)
91	23	first repetition (computer, individual, group)
92	23	second repetition (computer, individual, group)
93	23	antisocial agent (taken from baseline trials)
91	22	prosocial agent (taken from baseline trials)
92	22	first repetition (computer, individual, group)
90	21	antisocial agent (taken from baseline trials)
91	21	second repetition (computer, individual, group)
89	20	prosocial agent (taken from baseline trials)
90	20	antisocial agent (taken from baseline trials)
91	20	first repetition (computer, individual, group)
88	19	second repetition (computer, individual, group)
89	19	prosocial agent (taken from baseline trials)
90	19	antisocial agent (taken from baseline trials)
88	18	first repetition (computer, individual, group)
89	18	prosocial agent (taken from baseline trials)
87	17	second repetition (computer, individual, group)
88	17	first repetition (computer, individual, group)
86	16	antisocial agent (taken from baseline trials)
87	16	prosocial agent (taken from baseline trials)
88	16	second repetition (computer, individual, group)
85	15	first repetition (computer, individual, group)
86	15	prosocial agent (taken from baseline trials)
87	15	antisocial agent (taken from baseline trials)
84	14	second repetition (computer, individual, group)
85	14	first repetition (computer, individual, group)
86	14	prosocial agent (taken from baseline trials)
83	13	second repetition (computer, individual, group)
84	13	antisocial agent (taken from baseline trials)
85	13	prosocial agent (taken from baseline trials)
81	12	first repetition (computer, individual, group)
82	12	second repetition (computer, individual, group)
83	12	antisocial agent (taken from baseline trials)
84	12	prosocial agent (taken from baseline trials)
80	11	first repetition (computer, individual, group)
81	11	antisocial agent (taken from baseline trials)
82	11	second repetition (computer, individual, group)
79	10	prosocial agent (taken from baseline trials)
80	10	antisocial agent (taken from baseline trials)
81	10	first repetition (computer, individual, group)
77	9	second repetition (computer, individual, group)
78	9	antisocial agent (taken from baseline trials)
79	9	prosocial agent (taken from baseline trials)
80	9	first repetition (computer, individual, group)
76	8	second repetition (computer, individual, group)
77	8	antisocial agent (taken from baseline trials)
78	8	prosocial agent (taken from baseline trials)
74	7	second repetition (computer, individual, group)
75	7	first repetition (computer, individual, group)
76	7	prosocial agent (taken from baseline trials)
77	7	antisocial agent (taken from baseline trials)
72	6	second repetition (computer, individual, group)
73	6	first repetition (computer, individual, group)
74	6	prosocial agent (taken from baseline trials)
75	6	second repetition (computer, individual, group)
70	5	antisocial agent (taken from baseline trials)
71	5	first repetition (computer, individual, group)
72	5	prosocial agent (taken from baseline trials)
73	5	second repetition (computer, individual, group)
74	5	first repetition (computer, individual, group)
31	4	antisocial agent (taken from baseline trials)
32	4	second repetition (computer, individual, group)
33	4	prosocial agent (taken from baseline trials)
67	4	first repetition (computer, individual, group)
68	4	antisocial agent (taken from baseline trials)
69	4	second repetition (computer, individual, group)
70	4	prosocial agent (taken from baseline trials)
71	4	antisocial agent (taken from baseline trials)
72	4	first repetition (computer, individual, group)
31	3	second repetition (computer, individual, group)
32	3	antisocial agent (taken from baseline trials)
33	3	prosocial agent (taken from baseline trials)
34	3	first repetition (computer, individual, group)
35	3	antisocial agent (taken from baseline trials)
36	3	second repetition (computer, individual, group)
64	3	prosocial agent (taken from baseline trials)
65	3	first repetition (computer, individual, group)
66	3	antisocial agent (taken from baseline trials)
67	3	second repetition (computer, individual, group)
68	3	first repetition (computer, individual, group)
69	3	prosocial agent (taken from baseline trials)
33	2	second repetition (computer, individual, group)
34	2	antisocial agent (taken from baseline trials)
35	2	first repetition (computer, individual, group)
36	2	prosocial agent (taken from baseline trials)
37	2	second repetition (computer, individual, group)
38	2	first repetition (computer, individual, group)
39	2	antisocial agent (taken from baseline trials)
40	2	prosocial agent (taken from baseline trials)
60	2	second repetition (computer, individual, group)
61	2	first repetition (computer, individual, group)
62	2	prosocial agent (taken from baseline trials)
63	2	antisocial agent (taken from baseline trials)
64	2	first repetition (computer, individual, group)
65	2	second repetition (computer, individual, group)
66	2	prosocial agent (taken from baseline trials)
67	2	antisocial agent (taken from baseline trials)
36	1	first repetition (computer, individual, group)
37	1	second repetition (computer, individual, group)
38	1	antisocial agent (taken from baseline trials)
39	1	prosocial agent (taken from baseline trials)
40	1	first repetition (computer, individual, group)
41	1	antisocial agent (taken from baseline trials)
42	1	second repetition (computer, individual, group)
43	1	prosocial agent (taken from baseline trials)
44	1	antisocial agent (taken from baseline trials)
45	1	first repetition (computer, individual, group)
46	1	second repetition (computer, individual, group)
47	1	prosocial agent (taken from baseline trials)
48	1	antisocial agent (taken from baseline trials)
49	1	first repetition (computer, individual, group)
50	1	prosocial agent (taken from baseline trials)
51	1	second repetition (computer, individual, group)
52	1	first repetition (computer, individual, group)
53	1	antisocial agent (taken from baseline trials)
54	1	prosocial agent (taken from baseline trials)
55	1	second repetition (computer, individual, group)
56	1	first repetition (computer, individual, group)
57	1	prosocial agent (taken from baseline trials)
58	1	antisocial agent (taken from baseline trials)
59	1	second repetition (computer, individual, group)
60	1	first repetition (computer, individual, group)
61	1	prosocial agent (taken from baseline trials)
62	1	second repetition (computer, individual, group)
63	1	antisocial agent (taken from baseline trials)
64	1	prosocial agent (taken from baseline trials)
40	0	first repetition (computer, individual, group)
41	0	second repetition (computer, individual, group)
42	0	antisocial agent (taken from baseline trials)
43	0	prosocial agent (taken from baseline trials)
44	0	first repetition (computer, individual, group)
45	0	antisocial agent (taken from baseline trials)
46	0	second repetition (computer, individual, group)
47	0	prosocial agent (taken from baseline trials)
48	0	antisocial agent (taken from baseline trials)
49	0	first repetition (computer, individual, group)
50	0	second repetition (computer, individual, group)
51	0	antisocial agent (taken from baseline trials)
52	0	prosocial agent (taken from baseline trials)
53	0	first repetition (computer, individual, group)
54	0	second repetition (computer, individual, group)
55	0	antisocial agent (taken from baseline trials)
56	0	prosocial agent (taken from baseline trials)
57	0	second repetition (computer, individual, group)
58	0	first repetition (computer, individual, group)
59	0	prosocial agent (taken from baseline trials)
60	0	antisocial agent (taken from baseline trials)
102	50	prosocial agent (taken from baseline trials)
103	50	prosocial agent (taken from baseline trials)
104	50	prosocial agent (taken from baseline trials)
105	50	prosocial agent (taken from baseline trials)
106	50	prosocial agent (taken from baseline trials)
107	50	prosocial agent (taken from baseline trials)
108	50	prosocial agent (taken from baseline trials)
109	50	prosocial agent (taken from baseline trials)
110	50	prosocial agent (taken from baseline trials)
102	50	first repetition (computer, individual, group)
103	50	first repetition (computer, individual, group)
104	50	first repetition (computer, individual, group)
105	50	first repetition (computer, individual, group)
106	50	first repetition (computer, individual, group)
107	50	first repetition (computer, individual, group)
108	50	first repetition (computer, individual, group)
109	50	first repetition (computer, individual, group)
110	50	first repetition (computer, individual, group)
102	50	second repetition (computer, individual, group)
103	50	second repetition (computer, individual, group)
104	50	second repetition (computer, individual, group)
105	50	second repetition (computer, individual, group)
106	50	second repetition (computer, individual, group)
107	50	second repetition (computer, individual, group)
108	50	second repetition (computer, individual, group)
109	50	second repetition (computer, individual, group)
110	50	second repetition (computer, individual, group)
102	50	antisocial agent (taken from baseline trials)
103	50	antisocial agent (taken from baseline trials)
104	50	antisocial agent (taken from baseline trials)
105	50	antisocial agent (taken from baseline trials)
106	50	antisocial agent (taken from baseline trials)
107	50	antisocial agent (taken from baseline trials)
108	50	antisocial agent (taken from baseline trials)
109	50	antisocial agent (taken from baseline trials)
110	50	antisocial agent (taken from baseline trials)

## Sheet: first task repetition
self	other
41	100
45	100
50	100
54	100
59	100
38	99
42	99
45	99
49	99
54	99
58	99
62	99
33	98
37	98
40	98
63	98
66	98
33	97
64	97
69	97
67	96
70	96
71	95
72	94
75	93
77	92
80	91
80	89
83	88
85	87
85	85
86	84
88	83
90	81
90	79
91	77
92	76
93	74
94	73
96	72
95	70
96	68
98	67
97	64
99	63
98	61
100	60
100	58
99	55
99	53
100	51
100	48
99	45
99	43
99	41
99	40
98	38
98	36
97	34
98	33
96	31
95	29
95	28
93	26
93	25
91	23
92	22
91	20
88	18
88	17
85	15
85	14
81	12
80	11
81	10
80	9
75	7
73	6
71	5
74	5
67	4
72	4
34	3
65	3
68	3
35	2
38	2
61	2
64	2
36	1
40	1
45	1
49	1
52	1
56	1
60	1
40	0
44	0
49	0
53	0
58	0
102	50
103	50
104	50
105	50
106	50
107	50
108	50
109	50
110	50

## Sheet: second task repetition
self	other
42	100
47	100
51	100
55	100
58	100
37	99
40	99
44	99
47	99
51	99
55	99
60	99
64	99
35	98
39	98
62	98
67	98
34	97
66	97
31	96
69	96
70	95
74	95
74	94
76	93
77	91
79	90
81	89
82	88
84	87
85	86
87	85
88	84
89	82
89	80
91	78
93	77
93	75
95	74
95	72
96	70
97	68
98	66
98	64
99	62
99	60
99	58
100	57
100	55
99	52
99	49
99	47
100	46
100	44
99	42
98	40
98	39
98	37
99	36
96	33
97	32
95	30
94	28
95	27
94	25
92	23
91	21
88	19
87	17
88	16
84	14
83	13
82	12
82	11
77	9
76	8
74	7
72	6
75	6
73	5
32	4
69	4
31	3
36	3
67	3
33	2
37	2
60	2
65	2
37	1
42	1
46	1
51	1
55	1
59	1
62	1
41	0
46	0
50	0
54	0
57	0
102	50
103	50
104	50
105	50
106	50
107	50
108	50
109	50
110	50

## Sheet: prosocial agent
self	other	choice group and computer agent	choice individual agent	dropped (choices not shown to participants due to limited length of task)
40	100	0	1	1
44	100	1	1	0
48	100	1	1	0
53	100	0	0	0
57	100	0	0	0
60	100	1	0	1
39	99	1	1	0
43	99	1	1	0
48	99	1	1	0
52	99	1	0	0
57	99	0	0	0
61	99	0	0	0
34	98	1	1	0
38	98	1	1	0
61	98	1	0	1
64	98	0	0	0
31	97	1	1	0
36	97	1	1	1
67	97	0	0	0
32	96	1	1	1
68	96	0	0	1
72	96	0	0	0
72	95	0	0	0
73	94	0	0	1
74	93	0	0	0
76	92	0	0	0
78	91	0	0	1
81	90	0	0	0
81	88	0	0	0
84	88	0	0	1
84	86	0	0	1
86	85	0	0	0
87	83	0	0	1
88	81	0	0	0
91	80	0	0	0
92	78	0	0	1
93	76	0	0	0
94	74	0	0	0
94	72	0	0	1
95	71	0	0	0
96	69	0	0	0
97	67	0	0	1
97	65	0	0	0
99	64	0	1	1
98	62	0	0	1
98	60	0	0	1
99	59	0	0	0
99	57	0	0	1
100	56	0	0	0
100	54	0	0	0
100	52	0	0	1
99	48	1	1	0
99	46	1	1	0
100	45	1	1	1
100	43	1	1	0
100	41	1	1	1
99	39	1	1	1
99	37	1	1	1
98	35	1	1	0
97	33	1	1	1
97	31	1	1	0
96	29	1	1	0
94	27	1	1	1
94	26	1	1	0
92	24	1	1	0
91	22	1	1	1
89	20	1	1	1
89	19	1	1	0
89	18	1	1	1
87	16	1	1	0
86	15	1	1	1
86	14	1	1	1
85	13	1	1	0
84	12	1	1	0
79	10	1	1	1
79	9	1	1	0
78	8	1	1	0
76	7	1	1	1
74	6	1	1	0
72	5	1	1	0
33	4	1	1	0
70	4	1	1	1
33	3	1	1	1
64	3	1	1	1
69	3	1	1	0
36	2	1	1	0
40	2	1	1	0
62	2	1	1	0
66	2	1	1	0
39	1	1	1	0
43	1	1	1	1
47	1	1	1	1
50	1	1	1	0
54	1	1	1	0
57	1	1	1	0
61	1	1	1	1
64	1	1	1	1
43	0	1	1	0
47	0	1	1	0
52	0	1	1	0
56	0	1	1	0
59	0	1	1	0
102	50	0	0	1
103	50	0	0	1
104	50	0	0	1
105	50	0	0	1
106	50	0	0	1
107	50	0	0	1
108	50	0	0	1
109	50	0	0	1
110	50	0	0	1

## Sheet: antisocial agent
self	other	choice group and computer agent	choice individual agent	dropped (choices not shown to participants due to limited length of task)
43	100	1	1	1
46	100	1	1	0
49	100	1	1	0
52	100	1	1	0
56	100	1	1	0
36	99	1	1	0
41	99	1	1	0
46	99	1	1	0
50	99	1	1	0
53	99	1	1	0
56	99	1	1	0
59	99	1	1	1
63	99	1	1	1
36	98	1	1	1
60	98	1	1	0
65	98	1	1	0
32	97	1	1	0
35	97	1	1	0
65	97	1	1	0
68	97	1	1	1
33	96	1	1	1
71	96	1	1	0
73	95	1	1	0
75	94	1	1	1
77	93	1	1	0
78	92	1	1	0
79	91	1	1	1
80	90	1	1	0
82	89	1	1	0
83	87	1	1	1
86	86	1	1	1
87	84	1	1	0
88	82	1	1	1
89	81	1	1	0
90	80	1	1	0
91	79	1	1	1
92	77	1	1	0
94	75	1	1	0
95	73	1	1	1
96	71	1	1	0
97	69	1	1	0
96	67	1	1	1
97	66	1	1	0
98	65	1	1	1
98	63	1	1	1
99	61	1	1	1
100	59	1	1	0
99	56	1	1	1
99	54	1	1	0
100	53	1	1	0
99	51	1	1	1
100	49	0	0	0
100	47	0	0	0
99	44	0	0	1
100	42	0	0	0
100	40	0	0	1
99	38	0	0	1
97	36	0	0	1
97	35	0	0	0
98	34	0	0	1
96	32	0	0	0
96	30	0	0	0
96	28	0	0	1
95	26	0	0	0
93	24	0	0	0
93	23	0	0	1
90	21	0	0	1
90	20	0	0	0
90	19	0	0	1
86	16	0	0	0
87	15	0	0	1
84	13	0	0	1
83	12	0	0	0
81	11	0	0	0
80	10	0	0	1
78	9	0	0	0
77	8	0	0	0
77	7	0	0	1
70	5	0	0	0
31	4	1	1	0
68	4	0	0	1
71	4	0	0	0
32	3	1	1	1
35	3	1	1	0
66	3	0	0	0
34	2	1	1	0
39	2	1	0	1
63	2	0	0	1
67	2	0	0	0
38	1	1	1	0
41	1	1	1	0
44	1	1	1	0
48	1	1	1	0
53	1	0	0	0
58	1	0	0	1
63	1	0	0	1
42	0	1	1	1
45	0	1	1	0
48	0	1	1	0
51	0	0	0	0
55	0	0	0	0
60	0	0	0	0
102	50	0	0	1
103	50	0	0	1
104	50	0	0	1
105	50	0	0	1
106	50	0	0	1
107	50	0	0	1
108	50	0	0	1
109	50	0	0	1
110	50	0	0	1
